# Supplementary material for: Taxonomic updates in Amphitecna (Bignoniaceae): A new Mexican species and the re-establishment of the giant-leaved A. megalophylla
Source: PhytoKeys. 2021 Jan 25;171:75–90. doi: 10.3897/phytokeys.171.55397 (PMC7851107; doi:10.3897/phytokeys.171.55397)
Supplement: XML Treatment for Amphitecna fonceti [file phytokeys.171.55397-treatment1.xml]

<!DOCTYPE tp:taxon-treatment
  PUBLIC "-//TaxonX//DTD Taxonomic Treatment Publishing DTD v0 20100105//EN" "tax-treatment-NSO.dtd">
<tp:taxon-treatment xmlns:tp="http://www.plazi.org/taxpub"><tp:treatment-meta><kwd-group><label>Taxon classification</label><kwd><named-content xmlns:xlink="http://www.w3.org/1999/xlink" content-type="kingdom">Plantae</named-content></kwd><kwd><named-content xmlns:xlink="http://www.w3.org/1999/xlink" content-type="order">Lamiales</named-content></kwd><kwd><named-content xmlns:xlink="http://www.w3.org/1999/xlink" content-type="family">Bignoniaceae</named-content></kwd></kwd-group><mixed-citation publication-type="journal"><person-group><name><surname>Gómez-Domínguez</surname><given-names>Héctor</given-names></name><name><surname>Ortiz-Rodríguez</surname><given-names>Andrés Ernesto</given-names></name><name><surname>Velasco-Espino</surname><given-names>Delfilia</given-names></name><name><surname>Hernández-Burguete</surname><given-names>Rene</given-names></name></person-group><article-title>Taxonomic updates in <italic><tp:taxon-name><tp:taxon-name-part taxon-name-part-type="genus" reg="Amphitecna">Amphitecna</tp:taxon-name-part></tp:taxon-name></italic> (<tp:taxon-name><tp:taxon-name-part taxon-name-part-type="family">Bignoniaceae</tp:taxon-name-part></tp:taxon-name>): A new Mexican species and the re-establishment of the giant-leaved <italic><tp:taxon-name><tp:taxon-name-part taxon-name-part-type="genus" reg="Amphitecna">A.</tp:taxon-name-part> <tp:taxon-name-part taxon-name-part-type="species" reg="megalophylla">megalophylla</tp:taxon-name-part></tp:taxon-name></italic></article-title><source>PhytoKeys</source><day>25</day><month>1</month><year>2021</year><volume>171</volume><fpage>75</fpage><lpage>90</lpage><pub-id pub-id-type="doi">10.3897/phytokeys.171.55397</pub-id></mixed-citation></tp:treatment-meta><tp:nomenclature><tp:taxon-name><object-id xmlns:xlink="http://www.w3.org/1999/xlink" content-type="arpha" xlink:type="simple">C5775C4C-7F9F-5033-A047-9DF69FF88878</object-id>
            <tp:taxon-name-part taxon-name-part-type="genus" reg="Amphitecna">Amphitecna</tp:taxon-name-part>
            <tp:taxon-name-part taxon-name-part-type="species" reg="fonceti">fonceti</tp:taxon-name-part>
            <object-id xmlns:xlink="http://www.w3.org/1999/xlink" content-type="ipni" xlink:type="simple">urn:lsid:ipni.org:names:77214647-1</object-id>
          </tp:taxon-name><tp:taxon-authority>Ortiz-Rodr. &amp; Gómez-Domínguez</tp:taxon-authority><tp:taxon-status xmlns:xlink="http://www.w3.org/1999/xlink" xlink:type="simple">sp. nov.</tp:taxon-status><xref ref-type="fig" rid="F2">Figures 2</xref><xref ref-type="fig" rid="F3">, 3</xref></tp:nomenclature><tp:treatment-sec sec-type="material" id="SECID0EOEAI"><title>Type.</title><p>Mexico. Chiapas, Municipio de La Concordia, Área de Protección de Recursos Naturales La Fraylesca, Rancho “Pacayal” a 3 kilómetros del ejido Solo Dios,1441 m, <named-content xmlns:xlink="http://www.w3.org/1999/xlink" content-type="dwc:verbatimCoordinates" xlink:type="simple"><named-content content-type="geo-json" specific-use="{&#34;type&#34;:&#34;Point&#34;,&#34;coordinates&#34;:[-92.984611,15.782694]}" id="NCID0EXEAI" xlink:type="simple">15°46'57.7"N, 92°59'04.6"W</named-content></named-content>, 24 May 2020(fl, fr) <italic>Gómez- Domínguez H. y Hernández-Burguete R. 3840</italic> (holotype <abbrev xmlns:xlink="http://www.w3.org/1999/xlink" xlink:title="Herbario Eizi Matuda" id="ABBRID0E5EAI" xlink:type="simple">HEM</abbrev>; isotypes: MEXU, MO).</p><fig id="F2" position="float" orientation="portrait"><object-id xmlns:xlink="http://www.w3.org/1999/xlink" content-type="doi" xlink:type="simple">10.3897/phytokeys.171.55397.figure2</object-id><object-id xmlns:xlink="http://www.w3.org/1999/xlink" content-type="arpha" xlink:type="simple">55190A52-4663-524D-8FA0-5D7979CE3D44</object-id><label>Figure 2.</label><caption><p>Vegetative features of <italic><tp:taxon-name><tp:taxon-name-part taxon-name-part-type="genus" reg="Amphitecna">Amphitecna</tp:taxon-name-part> <tp:taxon-name-part taxon-name-part-type="species" reg="fonceti">fonceti</tp:taxon-name-part></tp:taxon-name></italic> sp. nov. <bold>A</bold> habit <bold>B</bold> phyllotaxy <bold>C</bold> adaxial side of leaf <bold>D</bold> abaxial side of leaf. Photographs by Hector Gómez Domínguez.</p></caption><graphic xmlns:xlink="http://www.w3.org/1999/xlink" xlink:href="phytokeys-171-075-g002.jpg" position="float" orientation="portrait" xlink:type="simple" id="oo_501136.jpg"><uri content-type="original_file" xlink:type="simple">https://binary.pensoft.net/fig/501136</uri></graphic></fig></tp:treatment-sec><tp:treatment-sec sec-type="diagnosis" id="SECID0ECGAI"><title>Diagnosis.</title><p><italic><tp:taxon-name><tp:taxon-name-part taxon-name-part-type="genus" reg="Amphitecna">Amphitecna</tp:taxon-name-part> <tp:taxon-name-part taxon-name-part-type="species" reg="fonceti">fonceti</tp:taxon-name-part></tp:taxon-name></italic> is distinguishable from the other species of <italic><tp:taxon-name><tp:taxon-name-part taxon-name-part-type="genus" reg="Amphitecna">Amphitecna</tp:taxon-name-part></tp:taxon-name></italic> by its ramiflorous inflorescences that bear multiple flowers per shoot, buds rounded at apex, large flowers with a transverse fold in the corolla throat, calyx surface pubescent and strongly costate, and fruits elliptic, apiculate at the apex. <italic><tp:taxon-name><tp:taxon-name-part taxon-name-part-type="genus" reg="Amphitecna">Amphitecna</tp:taxon-name-part> <tp:taxon-name-part taxon-name-part-type="species" reg="fonceti">fonceti</tp:taxon-name-part></tp:taxon-name></italic> is morphologically similar to <italic><tp:taxon-name><tp:taxon-name-part taxon-name-part-type="genus" reg="Amphitecna">A.</tp:taxon-name-part> <tp:taxon-name-part taxon-name-part-type="species" reg="apiculata">apiculata</tp:taxon-name-part></tp:taxon-name></italic> and <italic><tp:taxon-name><tp:taxon-name-part taxon-name-part-type="genus" reg="Amphitecna">A.</tp:taxon-name-part> <tp:taxon-name-part taxon-name-part-type="species" reg="latifolia">latifolia</tp:taxon-name-part></tp:taxon-name></italic>, both of which occur in Mexico. However, <italic><tp:taxon-name><tp:taxon-name-part taxon-name-part-type="genus" reg="Amphitecna">A.</tp:taxon-name-part> <tp:taxon-name-part taxon-name-part-type="species" reg="apiculata">apiculata</tp:taxon-name-part></tp:taxon-name></italic> differs by the small and tubular corollas, and by the calyx with a smooth and glabrous surface. <italic><tp:taxon-name><tp:taxon-name-part taxon-name-part-type="genus" reg="Amphitecna">Amphitecna</tp:taxon-name-part> <tp:taxon-name-part taxon-name-part-type="species" reg="latifolia">latifolia</tp:taxon-name-part></tp:taxon-name></italic>, on the other hand, differs by the smaller leaves, smooth and glabrous calyx surface, and globose fruits with a rounded apex. The three species show different climatic preferences (Table <xref ref-type="table" rid="T3">3</xref>).</p></tp:treatment-sec><tp:treatment-sec sec-type="description" id="SECID0EVIAI"><title>Description.</title><p>Small to medium sized trees, 3–9 m alt., 6–25 cm DBH, the secondary branches terete. <italic>Leaves</italic> alternate-verticillate, clustered near the apex of branches, olive-green when dry, glabrous, coriaceous, 13–35 cm long × 6–13.2 cm wide, oblanceolate to obovate, short acuminate, acute to attenuate basis, midrib slightly raised on the upper surface, prominent on the lower surface; secondary veins 10–20 on each side, slightly raised above, prominent below; petiole shorter than 1 cm long, merging with attenuate leaf base, red wine <italic>in vivo</italic>. <italic>Inflorescences</italic> bearing three to six flowers (rarely with a single flower), borne on leafless portions of old branches, rarely terminal or along the main trunk (cauliflory), with a sour-odor; pedicels, outer side of buds, and calyces pubescent and densely covered with lenticel-like white dots. <italic>Flowers</italic> more or less erect, not pendant, pedicel 38–60 mm long; buds, rounded at apex; calyx campanulate, 25–32 mm long, coriaceous, evenly <italic>2–3</italic>-labiate, strongly costate, with 6–10 longitudinal ridges per lobe; corolla funnelform, with a transverse fold on throat between 22–27 mm from the base, pale green, 38–46 mm long × 20–23 mm wide at the tube mouth, the basal portion of the corolla funnel-shaped, 9–13 mm long, lobes more or less fused into a frilly-margined rim; androecium with stamens 3 or 4, included, inserted 4–12 mm from base of the tube, anther thecae divergent, 5–6 mm long, filaments 12–29 mm long, staminodes shorter than 20 mm long when present, inserted 3–6 mm from base of the tube; gynoecium with ovary ca. 8 mm long × ca. 4 mm wide, broadly elliptic, glandular-papillose, style 25–29 mm long, stigma bifurcate; disc annular-pulvinate, ca. 11 mm in diameter. <italic>Fruits</italic> elliptic, 110–180 mm long × 70–105 mm wide, acute to short acuminate at apex, rounded to short acuminate at the base.</p><fig id="F3" position="float" orientation="portrait"><object-id xmlns:xlink="http://www.w3.org/1999/xlink" content-type="doi" xlink:type="simple">10.3897/phytokeys.171.55397.figure3</object-id><object-id xmlns:xlink="http://www.w3.org/1999/xlink" content-type="arpha" xlink:type="simple">ABC29313-2945-5AF7-96D9-A0E486398145</object-id><label>Figure 3.</label><caption><p>Reproductive features of <italic><tp:taxon-name><tp:taxon-name-part taxon-name-part-type="genus" reg="Amphitecna">Amphitecna</tp:taxon-name-part> <tp:taxon-name-part taxon-name-part-type="species" reg="fonceti">fonceti</tp:taxon-name-part></tp:taxon-name></italic> sp. nov. <bold>A</bold> ramiflorous inflorescences with several flowers per shoot <bold>B</bold> corolla mouth <bold>C</bold> strongly costate calyx <bold>D</bold> corolla showing three stamens <bold>E</bold> corolla showing the transverse fold in the throat <bold>F</bold> flower developmental stages, from bud to anthesis <bold>G</bold> fruit shape variation. Photographs by Hector Gómez Domínguez.</p></caption><graphic xmlns:xlink="http://www.w3.org/1999/xlink" xlink:href="phytokeys-171-075-g003.jpg" position="float" orientation="portrait" xlink:type="simple" id="oo_501137.jpg"><uri content-type="original_file" xlink:type="simple">https://binary.pensoft.net/fig/501137</uri></graphic></fig></tp:treatment-sec><tp:treatment-sec sec-type="habitat" id="SECID0ENKAI"><title>Habitat and ecology.</title><p>This species is known only from the type locality in Chiapas, Mexico. The species inhabits areas with sedimentary soils, mostly formed by sandstones with a thin layer of organic matter, mostly within altered remnants of oak and pine-oak forest. The species with which it coexists are <italic><tp:taxon-name><tp:taxon-name-part taxon-name-part-type="genus" reg="Quercus">Quercus</tp:taxon-name-part> <tp:taxon-name-part taxon-name-part-type="species" reg="rugosa">rugosa</tp:taxon-name-part></tp:taxon-name></italic> Née, <italic><tp:taxon-name><tp:taxon-name-part taxon-name-part-type="genus" reg="Inga">Inga</tp:taxon-name-part> <tp:taxon-name-part taxon-name-part-type="species" reg="vera">vera</tp:taxon-name-part></tp:taxon-name></italic> Willd, <italic><tp:taxon-name><tp:taxon-name-part taxon-name-part-type="genus" reg="Damburneya">Damburneya</tp:taxon-name-part> <tp:taxon-name-part taxon-name-part-type="species" reg="coriacea">coriacea</tp:taxon-name-part></tp:taxon-name></italic> (Sw.) Trofimov &amp; Rohwer, <italic><tp:taxon-name><tp:taxon-name-part taxon-name-part-type="genus" reg="Eugenia">Eugenia</tp:taxon-name-part> <tp:taxon-name-part taxon-name-part-type="species" reg="capuli">capuli</tp:taxon-name-part></tp:taxon-name></italic> (Schltdl. &amp; Cham.) Hook. &amp; Arn., <italic><tp:taxon-name><tp:taxon-name-part taxon-name-part-type="genus" reg="Trema">Trema</tp:taxon-name-part> <tp:taxon-name-part taxon-name-part-type="species" reg="micrantha">micrantha</tp:taxon-name-part></tp:taxon-name></italic> (L.) Blume, <italic><tp:taxon-name><tp:taxon-name-part taxon-name-part-type="genus" reg="Cecropia">Cecropia</tp:taxon-name-part> <tp:taxon-name-part taxon-name-part-type="species" reg="obtusifolia">obtusifolia</tp:taxon-name-part></tp:taxon-name></italic> Bertol., and <italic><tp:taxon-name><tp:taxon-name-part taxon-name-part-type="genus" reg="Coffea">Coffea</tp:taxon-name-part> <tp:taxon-name-part taxon-name-part-type="species" reg="arabica">arabica</tp:taxon-name-part></tp:taxon-name></italic> L.</p></tp:treatment-sec><tp:treatment-sec sec-type="phenology" id="SECID0EANAI"><title>Phenology.</title><p>Specimens were collected in full bloom or with ripe fruit in April and May. Flower buds were observed in March and ripe fruits in June.</p></tp:treatment-sec><tp:treatment-sec sec-type="etymology" id="SECID0EFNAI"><title>Etymology.</title><p>The speciﬁc epithet honors FONCET (Fondo de Conservación El Triunfo, A.C.), in recognition of 18 years of funding dedicated to conservation projects in natural protected areas within the Sierra Madre de Chiapas, Mexico.</p></tp:treatment-sec><tp:treatment-sec sec-type="conservation status" id="SECID0EKNAI"><title>Conservation status.</title><p>According to the <xref ref-type="bibr" rid="B12">IUCN (2019)</xref>, this species is considered as Critically Endangered [CR B1ab (iii)]. Its area of occupancy (<abbrev xmlns:xlink="http://www.w3.org/1999/xlink" xlink:title="area of occupancy" id="ABBRID0EUNAI" xlink:type="simple">AOO</abbrev>) is 8.0 km<sup>2</sup> and the extent of occurrence (<abbrev xmlns:xlink="http://www.w3.org/1999/xlink" xlink:title="extent of occurrence" id="ABBRID0E1NAI" xlink:type="simple">EOO</abbrev>) is 0.154 km<sup>2</sup>, showing a restricted distribution. Although the new species is distributed within a protected natural area, the oak, pine-oak forest at the type locality is seriously fragmented, with only small remnants persisting. <italic><tp:taxon-name><tp:taxon-name-part taxon-name-part-type="genus" reg="Amphitecna">Amphitecna</tp:taxon-name-part> <tp:taxon-name-part taxon-name-part-type="species" reg="fonceti">fonceti</tp:taxon-name-part></tp:taxon-name></italic> is rare, with only 12 individuals being known to date.</p></tp:treatment-sec><tp:treatment-sec sec-type="Uses" id="SECID0ELOAI"><title>Uses.</title><p>The indigenous community where <italic><tp:taxon-name><tp:taxon-name-part taxon-name-part-type="genus" reg="Amphitecna">A.</tp:taxon-name-part> <tp:taxon-name-part taxon-name-part-type="species" reg="fonceti">fonceti</tp:taxon-name-part></tp:taxon-name></italic> is found uses the fruits to treat respiratory diseases. The seeds of ripe fruits are extracted and soaked in a bottle of tequila for a week, after which a small glass is drunk in the morning to treat asthma. For whooping cough, two tablespoons of honey and almond oil are poured into the fruit after the removal of the fruit tip. The fruit is then cooked in water bath and its interior used as syrup. Its medicinal use likely helps the maintenance of this species within local coffee plantations.</p></tp:treatment-sec><tp:treatment-sec sec-type="material" id="SECID0E3OAI"><title>Additional specimens examined.</title><p>Mexico. Chiapas, La Concordia: Área de Protección de Recursos Naturales, La Fraylesca; Rancho Pacayal a 3 kilómetros del ejido Solo Dios, <named-content xmlns:xlink="http://www.w3.org/1999/xlink" content-type="dwc:verbatimCoordinates" xlink:type="simple"><named-content content-type="geo-json" specific-use="{&#34;type&#34;:&#34;Point&#34;,&#34;coordinates&#34;:[-92.984667,15.781917]}" id="NCID0EFPAI" xlink:type="simple">15°46'54.9"N, 92°59'04.8"W</named-content></named-content>, 1359 m., 24 de Mayo de 2020., <italic>Gómez- Domínguez, H.</italic> and <italic>Hernández-Burguete, R. 3841</italic> (<abbrev xmlns:xlink="http://www.w3.org/1999/xlink" xlink:title="Herbario Eizi Matuda" id="ABBRID0EOPAI" xlink:type="simple">HEM</abbrev>); same locality, <italic>Gómez- Domínguez, H.</italic> and <italic>Hernández-Burguete, R. 3842</italic> (<abbrev xmlns:xlink="http://www.w3.org/1999/xlink" xlink:title="Herbario Eizi Matuda" id="ABBRID0EWPAI" xlink:type="simple">HEM</abbrev>); <italic>Gómez- Domínguez, H., Velazco Espino, D.</italic> and <italic>Hernández-Burguete, R. 3841</italic> (XAL).</p></tp:treatment-sec><tp:treatment-sec sec-type="notes" id="SECID0E5PAI"><title>Notes.</title><p>In addition to <italic><tp:taxon-name><tp:taxon-name-part taxon-name-part-type="genus" reg="Amphitecna">A.</tp:taxon-name-part> <tp:taxon-name-part taxon-name-part-type="species" reg="apiculata">apiculata</tp:taxon-name-part></tp:taxon-name></italic> and <italic><tp:taxon-name><tp:taxon-name-part taxon-name-part-type="genus" reg="Amphitecna">A.</tp:taxon-name-part> <tp:taxon-name-part taxon-name-part-type="species" reg="latifolia">latifolia</tp:taxon-name-part></tp:taxon-name></italic>, <italic><tp:taxon-name><tp:taxon-name-part taxon-name-part-type="genus" reg="Amphitecna">A.</tp:taxon-name-part> <tp:taxon-name-part taxon-name-part-type="species" reg="fonceti">fonceti</tp:taxon-name-part></tp:taxon-name></italic> can also be confused with <italic><tp:taxon-name><tp:taxon-name-part taxon-name-part-type="genus" reg="Amphitecna">A.</tp:taxon-name-part> <tp:taxon-name-part taxon-name-part-type="species" reg="sessilifolia">sessilifolia</tp:taxon-name-part></tp:taxon-name></italic>, another species from the <italic><tp:taxon-name><tp:taxon-name-part taxon-name-part-type="genus" reg="Amphitecna">A.</tp:taxon-name-part> <tp:taxon-name-part taxon-name-part-type="species" reg="molinae">molinae</tp:taxon-name-part></tp:taxon-name></italic> group. However, <italic><tp:taxon-name><tp:taxon-name-part taxon-name-part-type="genus" reg="Amphitecna">A.</tp:taxon-name-part> <tp:taxon-name-part taxon-name-part-type="species" reg="sessilifolia">sessilifolia</tp:taxon-name-part></tp:taxon-name></italic> (endemic to Costa Rica) shows terminal flowers, larger corollas, stamens inserted 13–18 mm from base of the corolla tube, larger pistils, smooth and glabrous calyces (<xref ref-type="bibr" rid="B7">Gentry 1980</xref>, Table <xref ref-type="table" rid="T3">3</xref>). <italic><tp:taxon-name><tp:taxon-name-part taxon-name-part-type="genus" reg="Amphitecna">Amphitecna</tp:taxon-name-part> <tp:taxon-name-part taxon-name-part-type="species" reg="sessilifolia">sessilifolia</tp:taxon-name-part></tp:taxon-name></italic> has been incorrectly reported to Mexico (<xref ref-type="bibr" rid="B15">Martínez-Meléndez et al. 2017</xref>) based on misidentified specimens of <italic><tp:taxon-name><tp:taxon-name-part taxon-name-part-type="genus" reg="Amphitecna">A.</tp:taxon-name-part> <tp:taxon-name-part taxon-name-part-type="species" reg="breedlovei">breedlovei</tp:taxon-name-part></tp:taxon-name></italic> (e.g., Faustino Miranda 6916, MEXU-67682), <italic><tp:taxon-name><tp:taxon-name-part taxon-name-part-type="genus" reg="Amphitecna">A.</tp:taxon-name-part> <tp:taxon-name-part taxon-name-part-type="species" reg="latifolia">latifolia</tp:taxon-name-part></tp:taxon-name></italic> (e.g., G. Martínez C. 2294, MEXU-733205), and <italic><tp:taxon-name><tp:taxon-name-part taxon-name-part-type="genus" reg="Amphitecna">A.</tp:taxon-name-part> <tp:taxon-name-part taxon-name-part-type="species" reg="tuxtlensis">tuxtlensis</tp:taxon-name-part></tp:taxon-name></italic> (e.g., J.I. Calzada 1457, MEXU-309621).</p><sec sec-type="Amphitecna megalophylla resurrected" id="SECID0E5TAI"><title><italic><tp:taxon-name><tp:taxon-name-part taxon-name-part-type="genus" reg="Amphitecna">Amphitecna</tp:taxon-name-part> <tp:taxon-name-part taxon-name-part-type="species" reg="megalophylla">megalophylla</tp:taxon-name-part></tp:taxon-name></italic> resurrected</title><p>Our results indicate that <italic><tp:taxon-name><tp:taxon-name-part taxon-name-part-type="genus" reg="Amphitecna">A.</tp:taxon-name-part> <tp:taxon-name-part taxon-name-part-type="species" reg="megalophylla">megalophylla</tp:taxon-name-part></tp:taxon-name></italic> is best treated as a separate taxon that can be identified by the following features: pachycaul trees, with leaves up to 1 m long, multi-flowered inflorescences, cauliflorous and long-pedicellate flowers with a transverse fold in the corolla throat, and fruits with costate/angulate surfaces. The following species is thus treated as an accepted taxon here:</p></sec></tp:treatment-sec><tp:treatment-sec><!--Section generated to contain objects referenced in tp:taxon-treatment.--><table-wrap id="T3" position="float" orientation="portrait"><label>Table 3.</label><caption><p>Comparison of diagnostic morphological features among <italic><tp:taxon-name><tp:taxon-name-part taxon-name-part-type="genus" reg="Amphitecna">Amphitecna</tp:taxon-name-part> <tp:taxon-name-part taxon-name-part-type="species" reg="fonceti">fonceti</tp:taxon-name-part></tp:taxon-name></italic> (<tp:taxon-name><tp:taxon-name-part taxon-name-part-type="family">Bignoniaceae</tp:taxon-name-part></tp:taxon-name>) and close relatives.</p></caption><table id="TID0EO4BG" rules="all"><tbody><tr><th rowspan="1" colspan="1">Morphological features</th><th rowspan="1" colspan="1">
                  <italic><tp:taxon-name><tp:taxon-name-part taxon-name-part-type="genus" reg="Amphitecna">Amphitecna</tp:taxon-name-part> <tp:taxon-name-part taxon-name-part-type="species" reg="fonceti">fonceti</tp:taxon-name-part></tp:taxon-name></italic>
                </th><th rowspan="1" colspan="1">
                  <italic><tp:taxon-name><tp:taxon-name-part taxon-name-part-type="genus" reg="Amphitecna">Amphitecna</tp:taxon-name-part> <tp:taxon-name-part taxon-name-part-type="species" reg="apiculata">apiculata</tp:taxon-name-part></tp:taxon-name></italic>
                </th><th rowspan="1" colspan="1">
                  <italic><tp:taxon-name><tp:taxon-name-part taxon-name-part-type="genus" reg="Amphitecna">Amphitecna</tp:taxon-name-part> <tp:taxon-name-part taxon-name-part-type="species" reg="latifolia">latifolia</tp:taxon-name-part></tp:taxon-name></italic>
                </th><th rowspan="1" colspan="1">
                  <italic><tp:taxon-name><tp:taxon-name-part taxon-name-part-type="genus" reg="Amphitecna">Amphitecna</tp:taxon-name-part> <tp:taxon-name-part taxon-name-part-type="species" reg="sessilifolia">sessilifolia</tp:taxon-name-part></tp:taxon-name></italic>
                </th></tr><tr><td rowspan="1" colspan="1">Leaf long</td><td rowspan="1" colspan="1">Up to 40 cm</td><td rowspan="1" colspan="1">Up to 40 cm</td><td rowspan="1" colspan="1">Up to 20 cm</td><td rowspan="1" colspan="1">Up to 30 cm</td></tr><tr><td rowspan="1" colspan="1">Leaf wide</td><td rowspan="1" colspan="1">Up to 13 cm</td><td rowspan="1" colspan="1">Up to 12 cm</td><td rowspan="1" colspan="1">Up to 11 cm</td><td rowspan="1" colspan="1">Up to 9 cm</td></tr><tr><td rowspan="1" colspan="1">Inflorescences</td><td rowspan="1" colspan="1">Mostly ramiflorous</td><td rowspan="1" colspan="1">Mostly terminal</td><td rowspan="1" colspan="1">Mostly terminal</td><td rowspan="1" colspan="1">Terminal</td></tr><tr><td rowspan="1" colspan="1">Pedicel length</td><td rowspan="1" colspan="1">Up to 60 mm</td><td rowspan="1" colspan="1">Up to 50 mm</td><td rowspan="1" colspan="1">Up to 40 mm</td><td rowspan="1" colspan="1">Up to 80 mm</td></tr><tr><td rowspan="1" colspan="1">Calyx length</td><td rowspan="1" colspan="1">up to 32 mm</td><td rowspan="1" colspan="1">up to 20 mm</td><td rowspan="1" colspan="1">up to 37 mm</td><td rowspan="1" colspan="1">up to 30 mm</td></tr><tr><td rowspan="1" colspan="1">Calyx surface</td><td rowspan="1" colspan="1">Strongly costate, pubescent and densely covered with lenticels-like white dots</td><td rowspan="1" colspan="1">Smooth and glabrous</td><td rowspan="1" colspan="1">Smooth and glabrous</td><td rowspan="1" colspan="1">Smooth and glabrous</td></tr><tr><td rowspan="1" colspan="1">Corolla shape</td><td rowspan="1" colspan="1">Funnelform</td><td rowspan="1" colspan="1">Tubular</td><td rowspan="1" colspan="1">Funnelform</td><td rowspan="1" colspan="1">Funnelform</td></tr><tr><td rowspan="1" colspan="1">Corolla length</td><td rowspan="1" colspan="1">up to 45 mm</td><td rowspan="1" colspan="1">up to 28 mm</td><td rowspan="1" colspan="1">up to 62 mm</td><td rowspan="1" colspan="1">up to 52 mm</td></tr><tr><td rowspan="1" colspan="1">Corolla mouth</td><td rowspan="1" colspan="1">23 mm diam.</td><td rowspan="1" colspan="1">10 mm diam.</td><td rowspan="1" colspan="1">24 mm diam.</td><td rowspan="1" colspan="1">16 mm diam.</td></tr><tr><td rowspan="1" colspan="1">Stamens</td><td rowspan="1" colspan="1">3, rarely 4</td><td rowspan="1" colspan="1">4</td><td rowspan="1" colspan="1">4</td><td rowspan="1" colspan="1">4</td></tr><tr><td rowspan="1" colspan="1">Stamen insertion</td><td rowspan="1" colspan="1">4–12 mm from base of the tube</td><td rowspan="1" colspan="1">10 mm from base of the tube</td><td rowspan="1" colspan="1">15–20 mm from base of the tube</td><td rowspan="1" colspan="1">13–18 mm from base of the tube</td></tr><tr><td rowspan="1" colspan="1">Style length</td><td rowspan="1" colspan="1">33–37 mm</td><td rowspan="1" colspan="1">?</td><td rowspan="1" colspan="1">45–50 mm</td><td rowspan="1" colspan="1">38–39 mm</td></tr><tr><td rowspan="1" colspan="1">Fruits shape</td><td rowspan="1" colspan="1">Elliptic</td><td rowspan="1" colspan="1">Elliptic</td><td rowspan="1" colspan="1">Globose</td><td rowspan="1" colspan="1">Elliptic</td></tr><tr><td rowspan="1" colspan="1">Fruits apex</td><td rowspan="1" colspan="1">Acute to short apiculate</td><td rowspan="1" colspan="1">Apiculate</td><td rowspan="1" colspan="1">Rounded</td><td rowspan="1" colspan="1">Apiculate</td></tr><tr><td rowspan="1" colspan="1">Habitat</td><td rowspan="1" colspan="1">Oak forest at c. 1500 m altitude</td><td rowspan="1" colspan="1">Lowland wet forest mostly below 500 m altitude</td><td rowspan="1" colspan="1">Restricted to coastal forest and mangrove</td><td rowspan="1" colspan="1">Montane wet forest mostly between 1300 and 2000 m alt</td></tr></tbody></table></table-wrap></tp:treatment-sec><ref-list><ref id="B12"><mixed-citation xmlns:xlink="http://www.w3.org/1999/xlink" xlink:type="simple"><institution xlink:type="simple">IUCN</institution> (<year>2019</year>) Guidelines for using the International Union for Conservation of Nature Red List categories and criteria, Version 14. Prepared by the Standards and Petitions Committee. <ext-link xlink:type="simple" ext-link-type="uri" xlink:href="http://www.iucnredlist.org/documents/RedListGuidelines.pdf">http://www.iucnredlist.org/documents/RedListGuidelines.pdf</ext-link></mixed-citation></ref><ref id="B7"><mixed-citation xmlns:xlink="http://www.w3.org/1999/xlink" xlink:type="simple"><person-group><name name-style="western"><surname>Gentry</surname><given-names>AH</given-names></name></person-group> (<year>1980</year>) <article-title><tp:taxon-name><tp:taxon-name-part taxon-name-part-type="family">Bignoniaceae</tp:taxon-name-part></tp:taxon-name> (Part I) – Tribes <tp:taxon-name><tp:taxon-name-part taxon-name-part-type="tribe">Crescentieae</tp:taxon-name-part></tp:taxon-name> and <tp:taxon-name><tp:taxon-name-part taxon-name-part-type="tribe">Tourrettieae</tp:taxon-name-part></tp:taxon-name>.</article-title><source>Flora Neotropica Monograph</source><volume>25</volume>: <fpage>1</fpage>–<lpage>131</lpage>.</mixed-citation></ref><ref id="B15"><mixed-citation xmlns:xlink="http://www.w3.org/1999/xlink" xlink:type="simple"><person-group><name name-style="western"><surname>Martínez-Meléndez</surname><given-names>M</given-names></name><name name-style="western"><surname>Martínez-Camilo</surname><given-names>R.</given-names></name><name name-style="western"><surname>Pérez-Farrera</surname><given-names>MA</given-names></name><name name-style="western"><surname>Martínez-Meléndez</surname><given-names>N</given-names></name></person-group> (<year>2017</year>) Flora y vegetación de la región terrestre prioritaria Tacaná-Boquerón, Chiapas, México. Universidad de Ciencias y Artes de Chiapas. Bases de datos SNIB-CONABIO, proyectos F092, HA005, EC009, Y012 y BC006. Ciudad de México.</mixed-citation></ref></ref-list></tp:taxon-treatment>
