# Supplementary material for: Taxonomic updates in Amphitecna (Bignoniaceae): A new Mexican species and the re-establishment of the giant-leaved A. megalophylla
Source: PhytoKeys. 2021 Jan 25;171:75–90. doi: 10.3897/phytokeys.171.55397 (PMC7851107; doi:10.3897/phytokeys.171.55397)
Supplement: XML Treatment for Amphitecna megalophylla [file phytokeys.171.55397-treatment2.xml]

<!DOCTYPE tp:taxon-treatment
  PUBLIC "-//TaxonX//DTD Taxonomic Treatment Publishing DTD v0 20100105//EN" "tax-treatment-NSO.dtd">
<tp:taxon-treatment xmlns:tp="http://www.plazi.org/taxpub"><tp:treatment-meta><kwd-group><label>Taxon classification</label><kwd><named-content xmlns:xlink="http://www.w3.org/1999/xlink" content-type="kingdom">Plantae</named-content></kwd><kwd><named-content xmlns:xlink="http://www.w3.org/1999/xlink" content-type="order">Lamiales</named-content></kwd><kwd><named-content xmlns:xlink="http://www.w3.org/1999/xlink" content-type="family">Bignoniaceae</named-content></kwd></kwd-group><mixed-citation publication-type="journal"><person-group><name><surname>Gómez-Domínguez</surname><given-names>Héctor</given-names></name><name><surname>Ortiz-Rodríguez</surname><given-names>Andrés Ernesto</given-names></name><name><surname>Velasco-Espino</surname><given-names>Delfilia</given-names></name><name><surname>Hernández-Burguete</surname><given-names>Rene</given-names></name></person-group><article-title>Taxonomic updates in <italic><tp:taxon-name><tp:taxon-name-part taxon-name-part-type="genus" reg="Amphitecna">Amphitecna</tp:taxon-name-part></tp:taxon-name></italic> (<tp:taxon-name><tp:taxon-name-part taxon-name-part-type="family">Bignoniaceae</tp:taxon-name-part></tp:taxon-name>): A new Mexican species and the re-establishment of the giant-leaved <italic><tp:taxon-name><tp:taxon-name-part taxon-name-part-type="genus" reg="Amphitecna">A.</tp:taxon-name-part> <tp:taxon-name-part taxon-name-part-type="species" reg="megalophylla">megalophylla</tp:taxon-name-part></tp:taxon-name></italic></article-title><source>PhytoKeys</source><day>25</day><month>1</month><year>2021</year><volume>171</volume><fpage>75</fpage><lpage>90</lpage><pub-id pub-id-type="doi">10.3897/phytokeys.171.55397</pub-id></mixed-citation></tp:treatment-meta><tp:nomenclature><tp:taxon-name><object-id xmlns:xlink="http://www.w3.org/1999/xlink" content-type="arpha" xlink:type="simple">383F51F2-B111-534A-946D-20F387483195</object-id>
            <tp:taxon-name-part taxon-name-part-type="genus" reg="Amphitecna">Amphitecna</tp:taxon-name-part>
            <tp:taxon-name-part taxon-name-part-type="species" reg="megalophylla">megalophylla</tp:taxon-name-part>
          </tp:taxon-name><tp:taxon-authority>(Donn. Sm.) A.H. Gentry</tp:taxon-authority><tp:nomenclature-citation-list><tp:nomenclature-citation><tp:taxon-name>
                <tp:taxon-name-part taxon-name-part-type="genus" reg="Neotuerckheimia">Neotuerckheimia</tp:taxon-name-part> <tp:taxon-name-part taxon-name-part-type="species" reg="megalophylla">megalophylla</tp:taxon-name-part></tp:taxon-name><comment>Donn. Sm., Bot. Gaz. (Crawfordsville) 47: 258, f.l. 1909. Basionym.</comment></tp:nomenclature-citation></tp:nomenclature-citation-list></tp:nomenclature><tp:treatment-sec sec-type="distribution" id="SECID0ELWAI"><title>Distribution.</title><p>Guatemala (endemic).</p></tp:treatment-sec><tp:treatment-sec sec-type="material" id="SECID0EQWAI"><title>Specimens examined.</title><p>Guatemala. Alta Verapaz, Coban: 1350 m, <italic>Türckheim H. von II 2278</italic> (isosyntype, M).</p></tp:treatment-sec></tp:taxon-treatment>
