# Supplementary material for: Taxonomic updates in Amphitecna (Bignoniaceae): A new Mexican species and the re-establishment of the giant-leaved A. megalophylla
Source: PhytoKeys. 2021 Jan 25;171:75–90. doi: 10.3897/phytokeys.171.55397 (PMC7851107; doi:10.3897/phytokeys.171.55397)
Supplement: Supplementary material 2 — Morphological dataset [file phytokeys-171-075-s002.csv]

Species	Leaf arrangement	Leaf type	Leaf long	Petiole leaf	Inflorescence position	Flowers per shoot	Pedicel long	Calix long	Calix apex	Calix surface	Calix shape	Corolla shape	ventricose fold	Corolla long	Mouth
A.apiculata	0	0	1.579783597	0	1	1	1.698970004	1.301029996	0	0	0	1	0	1.447158031	1
A.breedlovei	0	0	1.255272505	0	0	0	1.653212514	1.397940009	0	0	0	0	0	1.602059991	1.255272505
A.costata	0	0	1.698970004	1	2	0	1.397940009	1.176091259	0	0	0	0	1	1.568201724	1.204119983
A.donnell-smithii	0	0	1.342422681	0	1	0	1.568201724	1.204119983	0	0	0	2	1	1.447158031	1.361727836
A.gentryi	0	0	1.230448921	0	0	0	1.62324929	1.301029996	0	0	0	0	0	1.602059991	1.380211242
A.haberi	0	0	1.176091259	0	0	1	1.84509804	1.301029996	1	0	0	0	1	1.602059991	1.477121255
A.isthmica	0	0	1.505149978	0	1	0	1.602059991	1.477121255	0	0	0	0	0	1.77815125	1.301029996
A.kennedyae	0	0	1.579783597	0	2	0	1.477121255	1.477121255	0	0	0	0	0	1.681241237	1.278753601
A.latifolia	0	0	1.301029996	0	1	1	1.556302501	1.568201724	0	0	0	0	0	1.792391689	1.380211242
A.loreae	0	0	1.301029996	1	2	1	1.77815125	1.579783597	0	0	0	0	1	1.77815125	1.477121255
A.lundellii	0	0	1.230448921	1	0	1	1.875061263	1.653212514	1	0	1	0	1	1.740362689	1.556302501
A.macrophylla	0	0	1.72427587	1	2	0	1.397940009	1.544068044	0	0	0	0	1	1.698970004	1.176091259
A.megalophylla	0	0	2	1	2	1	1.740362689	1.255272505	0	0	0	0	0	1.602059991	1.204119983
A.molinae	0	0	1.176091259	1	0	0	1.477121255	1.397940009	0	0	0	0	0	1.653212514	1.301029996
A.montana	0	0	1.531478917	1	2	0	2	1.602059991	0	0	0	0	1	1.84509804	1.397940009
A.parviflora	0	0	1.301029996	1	2	0	1.397940009	1.278753601	0	0	0	2	1	1.380211242	1.301029996
A.regalis	0	0	2	1	2	0	1	1.447158031	0	0	0	0	1	1.812913357	1.477121255
A.sessilifolia	0	0	1.477121255	0	0	1	1.897627091	1.447158031	1	0	0	0	0	1.716003344	1.204119983
A.silvicola	0	0	1.301029996	1	1	0	1.602059991	1.397940009	0	0	0	0	0	1.698970004	1.397940009
A.spathicalyx	0	0	1.204119983	0	2	0	1.397940009	1.612783857	1	0	1	0	0	1.763427994	1.278753601
A.steyermarkii	0	0	1.397940009	0	0	1	1.698970004	1.505149978	1	0	1	0	1	1.653212514	1.146128036
A.tuxtlensis	0	0	1.255272505	1	2	0	1.301029996	1.397940009	1	0	0	0	1	1.740362689	1.255272505
A. fonceti	0	0	1.544068044	0	1	1	1.770852012	1.501059262	0	1	0	0	0	1.6599162	1.361727836
P.aculeata	2	1	0.977723605	1	1	1	?	1.602059991	?	0	1	0	1	1.84509804	?
